# Supplementary material for: Oral Rabies Vaccination of Small Indian Mongooses (Urva auropunctata) with ONRAB via Ultralite Baits
Source: Viruses. 2021 Apr 23;13(5):734. doi: 10.3390/v13050734 (PMC8144982; doi:10.3390/v13050734)
Supplement: Supplementary file 1 [file viruses-13-00734-s001.zip]

Archive with 1 entries (1 files):
- viruses-1165015-supplementary.pdf
